# Supplementary material for: Climate Change and Phenology: Empoasca fabae (Hemiptera: Cicadellidae) Migration and Severity of Impact
Source: PLoS One. 2015 May 13;10(5):e0124915. doi: 10.1371/journal.pone.0124915 (PMC4430490; doi:10.1371/journal.pone.0124915)
Supplement: S1 Dataset — Temperature anomaly (°C) data for overwintering range and target states for winter, spring, and both winter and spring are also provided. (XLSX) [file pone.0124915.s002.xlsx]

## Sheet: Sheet1
state	year	arrival	severity	overwinter_all	overwinter_winter	overwinter_spring	targetstate_all	targetstate_winter	targetstate_spring	targetstate_summer
IA	1952	143	NA	1.10031	1.66358	0.537037	0.703704	0.722222	0.685185	0.603175
IA	1953	116	5	1.28086	1.66358	0.898148	0.425926	1.37037	-0.518519	0.357143
IA	1954	142	4	0.725309	1.11111	0.339506	0.944444	1.62963	0.259259	1.02381
IA	1955	153	NA	0.484568	0.546296	0.42284	0.287037	-0.759259	1.33333	0.642857
IA	1956	132	NA	0.25463	0.29321	0.216049	-0.00925926	-0.703704	0.685185	-0.166667
IA	1990	141	NA	1.28704	2.60494	-0.0308642	1.84259	4.09259	-0.407407	1.45238
IA	1992	124	3	-0.0925926	0.944444	-1.12963	1.83333	4.31481	-0.648148	1.12698
IL	1952	133	4	1.10031	1.66358	0.537037	1.18519	1.37037	1	1.15079
IL	1953	130	NA	1.28086	1.66358	0.898148	1.2963	2.14815	0.444444	1.19048
IL	1954	115	3	0.725309	1.11111	0.339506	1.36111	1.75926	0.962963	1.40476
IL	1955	130	3	0.484568	0.546296	0.42284	0.62037	0.296296	0.944444	0.865079
IL	1956	127	3	0.25463	0.29321	0.216049	0.388889	0.444444	0.333333	0.198413
IL	1959	124	NA	-0.149691	-0.595679	0.296296	0.138889	-0.87037	1.14815	0.031746
IL	1960	124	1	-1.39506	-2.73457	-0.0555556	-1.49074	-2.68519	-0.296296	-1.46825
IL	1961	130	3	-0.743827	0.132716	-1.62037	-0.444444	1.09259	-1.98148	-0.484127
IL	1963	110	1	-0.324074	-1.39506	0.746914	-0.824074	-2.33333	0.685185	-0.801587
IL	1965	115	2	-0.0771605	-0.83642	0.682099	-0.212963	-1.55556	1.12963	-0.34127
IL	1981	107	4	-0.17284	-1.16975	0.824074	0.601852	0.611111	0.592593	0.452381
IL	1982	146	NA	-0.219136	0.00308642	-0.441358	-1.62037	-2.53704	-0.703704	-1.39683
IL	1983	120	4	-1.49383	-1.12346	-1.8642	0.222222	1.7963	-1.35185	0.468254
IL	1984	134	1	-0.674383	-0.790123	-0.558642	-0.425926	-0.592593	-0.259259	-0.547619
IL	1985	114	NA	-0.345679	-1.06481	0.373457	-0.175926	-1.31481	0.962963	-0.253968
IL	1988	129	NA	-0.932099	-1.39815	-0.466049	0.0740741	-0.796296	0.944444	0.214286
IL	1989	142	NA	0.175926	0.990741	-0.638889	-0.0648148	0.555556	-0.685185	-0.0634921
IL	1990	120	3	1.28704	2.60494	-0.0308642	1.74074	4.11111	-0.62963	1.38095
IL	1991	125	NA	0.986111	0.950617	1.0216	2.00926	1.31481	2.7037	1.77778
IL	1992	112	3	-0.0925926	0.944444	-1.12963	1.16667	3.09259	-0.759259	0.809524
IL	1995	102	NA	0.237654	0.688272	-0.212963	0.185185	0.851852	-0.481481	0.222222
IL	1996	140	NA	-0.399691	-0.91358	0.114198	-0.777778	-0.925926	-0.62963	-0.904762
IL	1997	105	NA	-0.0972222	1.58951	-1.78395	-0.527778	0.666667	-1.72222	-0.492063
IL2	2004	132	NA	0.265432	0.271605	0.259259	0.972222	1.07407	0.87037	0.611111
IL2	2006	131	NA	1.17438	1.34259	1.00617	2.0463	3.05556	1.03704	1.87302
IL2	2007	158	NA	0.246914	0.891975	-0.398148	1.03704	1.05556	1.01852	0.706349
IL2	2009	169	NA	0.479938	0.694444	0.265432	0.388889	0.444444	0.333333	-0.0873016
IL2	2010	154	NA	-0.462963	-2.45679	1.53086	0.87963	-0.611111	2.37037	0.912698
IL2	2011	157	NA	0.74537	0.104938	1.3858	0.296296	0.037037	0.555556	0.595238
IL2	2012	151	NA	2.20679	3.37346	1.04012	3.62037	5.35185	1.88889	3.59524
IN	1952	98	5	1.10031	1.66358	0.537037	1.28704	1.64815	0.925926	1.28571
IN	1955	153	3	0.484568	0.546296	0.42284	0.555556	0.351852	0.759259	0.809524
IN	1956	134	NA	0.25463	0.29321	0.216049	0.185185	0.444444	-0.0740741	0.0555556
IN	1957	126	3	0.79321	1.31481	0.271605	0.37963	0.259259	0.5	0.325397
IN	1967	120	3	0.260802	0.317901	0.203704	0.0462963	0.166667	-0.0740741	-0.222222
IN	1988	152	NA	-0.932099	-1.39815	-0.466049	-0.0833333	-0.814815	0.648148	0.0793651
IN	1989	141	NA	0.175926	0.990741	-0.638889	0.175926	1.12963	-0.777778	0.150794
IN	1991	115	NA	0.986111	0.950617	1.0216	2.11111	1.51852	2.7037	1.90476
IN	1992	124	2	-0.0925926	0.944444	-1.12963	0.657407	2.40741	-1.09259	0.404762
KS	1952	154	NA	1.10031	1.66358	0.537037	0.898148	0.759259	1.03704	0.857143
KS	1954	146	1	0.725309	1.11111	0.339506	1.24074	1.62963	0.851852	1.55556
KS	1955	136	2	0.484568	0.546296	0.42284	0.111111	-0.666667	0.888889	0.388889
KS	1956	131	2	0.25463	0.29321	0.216049	0.509259	-0.314815	1.33333	0.484127
KY	1980	133	NA	-0.67284	-1.10802	-0.237654	-1.36111	-1.94444	-0.777778	-0.97619
KY	1981	123	4	-0.17284	-1.16975	0.824074	-0.509259	-1.44444	0.425926	-0.428571
KY	1982	126	2	-0.219136	0.00308642	-0.441358	-0.675926	-0.62963	-0.722222	-0.571429
KY	1983	128	1	-1.49383	-1.12346	-1.8642	-0.712963	0.351852	-1.77778	-0.468254
KY	1984	138	1	-0.674383	-0.790123	-0.558642	-0.759259	-0.981481	-0.537037	-0.880952
KY	1985	129	1	-0.345679	-1.06481	0.373457	-0.657407	-1.83333	0.518519	-0.634921
KY	1986	126	4	0.723765	0.867284	0.580247	0.87963	0.777778	0.981481	0.952381
KY	1987	127	1	-0.158951	-0.351852	0.0339506	0.787037	0.648148	0.925926	0.714286
KY	1988	129	1	-0.932099	-1.39815	-0.466049	-0.592593	-0.925926	-0.259259	-0.420635
KY	1989	136	2	0.175926	0.990741	-0.638889	0.0740741	1.2037	-1.05556	-3.81e-16
KY	1990	115	2	1.28704	2.60494	-0.0308642	1.49074	3.72222	-0.740741	1.20635
KY	1991	118	2	0.986111	0.950617	1.0216	1.59259	1.22222	1.96296	1.45238
KY	1992	124	1	-0.0925926	0.944444	-1.12963	0.194444	1.48148	-1.09259	0.134921
KY	1994	111	NA	0.0231481	-0.114198	0.160494	-0.509259	-1.09259	0.0740741	-0.492063
KY	1995	114	NA	0.237654	0.688272	-0.212963	0.222222	0.537037	-0.0925926	0.230159
KY	1996	129	NA	-0.399691	-0.91358	0.114198	-0.685185	-1.24074	-0.12963	-0.785714
KY	1997	124	NA	-0.0972222	1.58951	-1.78395	-0.490741	1.37037	-2.35185	-0.420635
MA	1991	156	NA	0.986111	0.950617	1.0216	2.12037	2.11111	2.12963	1.83333
MA	1993	166	NA	-0.705247	-0.401235	-1.00926	0.0648148	-0.555556	0.685185	0.142857
MA	1994	165	NA	0.0231481	-0.114198	0.160494	-0.481481	-1.90741	0.944444	-0.0873016
MA	1998	154	NA	0.839506	0.709877	0.969136	2.37963	3.59259	1.16667	2.09524
MA	1999	160	NA	0.824074	1.33333	0.314815	1.57407	1.7963	1.35185	1.61111
MA	2000	166	NA	1.0216	1.86111	0.182099	1.17593	2.01852	0.333333	0.793651
MA	2001	157	NA	0.0200617	-0.351852	0.391975	0.740741	0.296296	1.18519	0.436508
MA	2002	170	NA	0.390432	0.209877	0.570988	1.94444	3.46296	0.425926	1.80159
MA	2004	168	NA	0.265432	0.271605	0.259259	0.212963	-0.37037	0.796296	0.126984
MA	2005	166	NA	0.216049	1.04321	-0.611111	0.185185	-0.166667	0.537037	0.293651
MA	2007	164	NA	0.246914	0.891975	-0.398148	0.509259	0.555556	0.462963	0.468254
MA	2008	177	NA	0.257716	0.351852	0.16358	1.19444	1.5	0.888889	1.2381
MA	2009	168	NA	0.479938	0.694444	0.265432	0.342593	0.0740741	0.611111	0.126984
MA	2010	181	NA	-0.462963	-2.45679	1.53086	2.5	2.46296	2.53704	2.49206
MA	2011	173	NA	0.74537	0.104938	1.3858	0.611111	6.66e-16	1.22222	0.769841
MA	2012	151	NA	2.20679	3.37346	1.04012	3.16667	4.61111	1.72222	2.97619
MD	1955	160	1	0.484568	0.546296	0.42284	0.314815	0.277778	0.351852	0.579365
MD	1957	141	3	0.79321	1.31481	0.271605	0.824074	0.222222	1.42593	0.690476
MD	1959	155	NA	-0.149691	-0.595679	0.296296	0.62963	-0.148148	1.40741	0.563492
MD	1961	156	4	-0.743827	0.132716	-1.62037	-0.907407	-0.388889	-1.42593	-0.777778
MD	1963	154	3	-0.324074	-1.39506	0.746914	-0.75	-1.37037	-0.12963	-0.698413
MD	1965	138	4	-0.0771605	-0.83642	0.682099	-0.453704	-0.888889	-0.0185185	-0.492063
MD	1966	157	3	-1.11265	-1.58333	-0.641975	-0.787037	-0.648148	-0.925926	-0.563492
MD	1967	155	2	0.260802	0.317901	0.203704	-0.481481	-0.0185185	-0.944444	-0.547619
MD	1986	135	3	0.723765	0.867284	0.580247	0.5	0.0555556	0.944444	0.611111
MD	1987	133	4	-0.158951	-0.351852	0.0339506	0.333333	-0.037037	0.703704	0.539683
MD	1988	131	3	-0.932099	-1.39815	-0.466049	-0.259259	-0.444444	-0.0740741	-1.27e-16
MD	1990	112	4	1.28704	2.60494	-0.0308642	1.9537	3.7963	0.111111	1.74603
MD	1991	129	4	0.986111	0.950617	1.0216	2.03704	2.03704	2.03704	1.92857
MD	1992	119	3	-0.0925926	0.944444	-1.12963	-0.037037	0.981481	-1.05556	-0.00793651
MD	1993	126	4	-0.705247	-0.401235	-1.00926	0.0462963	-0.240741	0.333333	0.285714
MD	1994	115	3	0.0231481	-0.114198	0.160494	-0.185185	-1.53704	1.16667	0.015873
MD	1995	127	4	0.237654	0.688272	-0.212963	0.555556	0.981481	0.12963	0.666667
MD	1996	109	3	-0.399691	-0.91358	0.114198	-0.407407	-1	0.185185	-0.484127
MD	1997	131	5	-0.0972222	1.58951	-1.78395	0.296296	1.75926	-1.16667	0.293651
MD	1998	133	NA	0.839506	0.709877	0.969136	2.11111	3.12963	1.09259	1.83333
MD	1999	131	NA	0.824074	1.33333	0.314815	0.796296	1.07407	0.518519	0.97619
MD	2000	129	NA	1.0216	1.86111	0.182099	1.44444	2	0.888889	0.984127
MD	2001	143	NA	0.0200617	-0.351852	0.391975	0.574074	0.351852	0.796296	0.261905
MD	2002	129	NA	0.390432	0.209877	0.570988	2.03704	2.87037	1.2037	1.93651
MD	2003	127	NA	-0.256173	-0.490741	-0.0216049	-0.75	-0.888889	-0.611111	-0.619048
MD	2004	124	NA	0.265432	0.271605	0.259259	0.796296	-0.111111	1.7037	0.706349
MD	2006	147	NA	1.17438	1.34259	1.00617	1.62963	2.35185	0.907407	1.59524
MD	2007	135	NA	0.246914	0.891975	-0.398148	0.555556	0.537037	0.574074	0.492063
MD	2008	135	NA	0.257716	0.351852	0.16358	1.30556	1.64815	0.962963	1.19841
MD	2009	129	NA	0.479938	0.694444	0.265432	0.444444	0.148148	0.740741	0.246032
MD	2010	121	NA	-0.462963	-2.45679	1.53086	1.47222	0.314815	2.62963	1.57143
MD	2011	137	NA	0.74537	0.104938	1.3858	1.24074	0.388889	2.09259	1.4127
MD	2012	123	NA	2.20679	3.37346	1.04012	2.80556	4.05556	1.55556	2.76984
MI	1953	161	5	1.28086	1.66358	0.898148	1.2037	2.24074	0.166667	1.07937
MI	1954	145	3	0.725309	1.11111	0.339506	0.675926	1.22222	0.12963	0.47619
MI	1956	149	NA	0.25463	0.29321	0.216049	-0.296296	-0.148148	-0.444444	-0.492063
MI	1965	137	NA	-0.0771605	-0.83642	0.682099	-0.675926	-1.35185	2.96e-16	-0.849206
MI	1966	139	2	-1.11265	-1.58333	-0.641975	-0.194444	0.537037	-0.925926	0.031746
MI	1967	162	3	0.260802	0.317901	0.203704	-0.222222	-0.111111	-0.333333	-0.388889
MI	1973	154	2	-0.615741	-0.219136	-1.01235	1.33333	2.66667	2.96e-16	1.16667
MI	1978	160	3	-1.8966	-4.05556	0.262346	-1.30556	-2.51852	-0.0925926	-1.24603
MI	1979	135	4	-1.37809	-2.21605	-0.540123	-1.4537	-2.18519	-0.722222	-1.30952
MI	1980	160	1	-0.67284	-1.10802	-0.237654	-0.268519	-0.592593	0.0555556	-0.198413
MI	1983	149	4	-1.49383	-1.12346	-1.8642	0.87963	2.88889	-1.12963	1.07937
MI	1985	136	2	-0.345679	-1.06481	0.373457	0.472222	0.111111	0.833333	0.301587
MI	1987	148	NA	-0.158951	-0.351852	0.0339506	2.74074	3.07407	2.40741	2.61111
MI	1988	136	1	-0.932099	-1.39815	-0.466049	0.518519	-0.351852	1.38889	0.714286
MI	1990	112	3	1.28704	2.60494	-0.0308642	1.80556	3.38889	0.222222	1.48413
MI	1991	148	4	0.986111	0.950617	1.0216	2.31481	1.81481	2.81481	2.03175
MI	1992	126	1	-0.0925926	0.944444	-1.12963	0.638889	1.98148	-0.703704	0.142857
MI	1993	130	3	-0.705247	-0.401235	-1.00926	-0.101852	0.37037	-0.574074	-0.00793651
MI	1994	122	2	0.0231481	-0.114198	0.160494	-0.898148	-2.24074	0.444444	-0.81746
MI	1995	137	4	0.237654	0.688272	-0.212963	0.907407	1.66667	0.148148	0.880952
MI	1996	143	3	-0.399691	-0.91358	0.114198	-0.972222	-1.03704	-0.907407	-1.09524
MI	1997	141	2	-0.0972222	1.58951	-1.78395	-0.0925926	0.814815	-1	-0.134921
MI	1998	133	NA	0.839506	0.709877	0.969136	3.19444	4.33333	2.05556	2.79365
MI	1999	146	NA	0.824074	1.33333	0.314815	1.87963	1.7037	2.05556	1.90476
MI	2000	138	NA	1.0216	1.86111	0.182099	2.03704	3.38889	0.685185	1.5873
MI	2001	136	NA	0.0200617	-0.351852	0.391975	1.62037	1.59259	1.64815	1.4127
MI	2002	141	NA	0.390432	0.209877	0.570988	1.47222	2.96296	-0.0185185	1.60317
MI	2003	132	NA	-0.256173	-0.490741	-0.0216049	-0.601852	-0.740741	-0.462963	-0.539683
MN	1952	153	4	1.10031	1.66358	0.537037	0.740741	0.259259	1.22222	0.626984
MN	1953	144	4	1.28086	1.66358	0.898148	0.398148	1.31481	-0.518519	0.277778
MN	1954	144	2	0.725309	1.11111	0.339506	0.157407	1.14815	-0.833333	0.190476
MN	1955	140	2	0.484568	0.546296	0.42284	0.324074	-1.74074	2.38889	0.626984
MN	1956	142	2	0.25463	0.29321	0.216049	-0.851852	-1.40741	-0.296296	-1
MN	1957	142	1	0.79321	1.31481	0.271605	-0.648148	-0.851852	-0.444444	-0.293651
MN	1958	142	NA	-1.52006	-3.14815	0.108025	0.851852	1.94444	-0.240741	0.5
MN	1959	131	NA	-0.149691	-0.595679	0.296296	-0.0277778	-0.888889	0.833333	0.0238095
MN	1960	137	NA	-1.39506	-2.73457	-0.0555556	-0.814815	-1.22222	-0.407407	-0.698413
MN	1961	141	1	-0.743827	0.132716	-1.62037	0.916667	2.7037	-0.87037	0.714286
MN	1984	155	1	-0.674383	-0.790123	-0.558642	1.14815	1.81481	0.481481	0.960317
MN	1985	128	2	-0.345679	-1.06481	0.373457	0.981481	0.833333	1.12963	0.753968
MN	1986	169	2	0.723765	0.867284	0.580247	1.66667	1.94444	1.38889	1.50794
MN	1987	132	2	-0.158951	-0.351852	0.0339506	4.61111	5.96296	3.25926	4.15873
MN	1988	131	2	-0.932099	-1.39815	-0.466049	1.10185	-0.666667	2.87037	1.2381
MN	1989	141	2	0.175926	0.990741	-0.638889	-0.472222	-0.851852	-0.0925926	-0.15873
MN	1990	150	3	1.28704	2.60494	-0.0308642	2.26852	4.35185	0.185185	1.84921
MN	1991	141	4	0.986111	0.950617	1.0216	2.30556	2.14815	2.46296	1.92857
MN	1992	133	4	-0.0925926	0.944444	-1.12963	2.19444	4.68519	-0.296296	1.3254
MN	1995	144	4	0.237654	0.688272	-0.212963	0.861111	1.81481	-0.0925926	0.706349
MN	1996	178	2	-0.399691	-0.91358	0.114198	-1.61111	-2.14815	-1.07407	-1.57143
MN	1997	166	5	-0.0972222	1.58951	-1.78395	-0.388889	-0.0740741	-0.703704	-0.388889
MN	2001	135	NA	0.0200617	-0.351852	0.391975	0.824074	0.555556	1.09259	0.833333
MN	2002	143	NA	0.390432	0.209877	0.570988	1.44444	3.25926	-0.37037	1.50794
MN	2004	153	NA	0.265432	0.271605	0.259259	0.481481	1.62963	-0.666667	0.246032
MN	2006	152	NA	1.17438	1.34259	1.00617	3.19444	4.12963	2.25926	3.07937
MN	2007	148	NA	0.246914	0.891975	-0.398148	1.65741	1.85185	1.46296	1.56349
MN	2008	167	NA	0.257716	0.351852	0.16358	-0.703704	-0.444444	-0.962963	-0.626984
MN	2009	151	NA	0.479938	0.694444	0.265432	-0.212963	-0.12963	-0.296296	-0.555556
MN	2010	142	NA	-0.462963	-2.45679	1.53086	2.24074	2.51852	1.96296	2.04762
MN	2011	144	NA	0.74537	0.104938	1.3858	-0.25	-0.388889	-0.111111	0.0952381
MO	1952	128	NA	1.10031	1.66358	0.537037	1.2037	1.38889	1.01852	1.12698
MO	1953	128	3	1.28086	1.66358	0.898148	1.36111	2.18519	0.537037	1.23016
MO	1955	109	3	0.484568	0.546296	0.42284	0.425926	0.12963	0.722222	0.595238
MO	1956	135	3	0.25463	0.29321	0.216049	0.296296	0.0740741	0.518519	0.206349
MO	1957	149	5	0.79321	1.31481	0.271605	0.0740741	0.0555556	0.0925926	0.150794
MO	1965	125	2	-0.0771605	-0.83642	0.682099	-0.138889	-1.64815	1.37037	-0.269841
MO	1982	126	NA	-0.219136	0.00308642	-0.441358	-1.31481	-1.66667	-0.962963	-1.10317
MO	1983	128	4	-1.49383	-1.12346	-1.8642	-0.444444	1.11111	-2	-0.214286
MO	1984	131	NA	-0.674383	-0.790123	-0.558642	-0.490741	-0.277778	-0.703704	-0.595238
MO	1985	129	1	-0.345679	-1.06481	0.373457	-0.62037	-1.64815	0.407407	-0.587302
MO	1986	125	2	0.723765	0.867284	0.580247	1.64815	1.85185	1.44444	1.62698
MO	1987	127	1	-0.158951	-0.351852	0.0339506	1.86111	2	1.72222	1.65079
MO	1988	164	1	-0.932099	-1.39815	-0.466049	-0.037037	-0.87037	0.796296	-0.0634921
MO	1989	143	2	0.175926	0.990741	-0.638889	-0.185185	0.240741	-0.611111	-0.277778
MO	1990	130	2	1.28704	2.60494	-0.0308642	1.43519	3.53704	-0.666667	1.13492
MO	1991	114	1	0.986111	0.950617	1.0216	1.69444	1.44444	1.94444	1.48413
MO	1992	111	2	-0.0925926	0.944444	-1.12963	1.11111	3.11111	-0.888889	0.793651
MO	1995	124	NA	0.237654	0.688272	-0.212963	-0.0833333	0.888889	-1.05556	-0.119048
ND	1953	140	NA	1.28086	1.66358	0.898148	0.518519	2.51852	-1.48148	0.357143
ND	1954	136	NA	0.725309	1.11111	0.339506	-0.166667	1.25926	-1.59259	-0.047619
ND	1955	163	4	0.484568	0.546296	0.42284	0.0925926	-1.44444	1.62963	0.253968
ND	1956	154	3	0.25463	0.29321	0.216049	-0.972222	-1.62963	-0.314815	-1.07143
ND	1958	156	1	-1.52006	-3.14815	0.108025	1.12963	1.96296	0.296296	0.634921
ND	1959	162	3	-0.149691	-0.595679	0.296296	-0.333333	-0.796296	0.12963	-0.190476
ND	1960	158	3	-1.39506	-2.73457	-0.0555556	-0.972222	-1.64815	-0.296296	-0.626984
ND	1961	166	1	-0.743827	0.132716	-1.62037	1.66667	3.46296	-0.12963	1.42857
NE	1952	166	2	1.10031	1.66358	0.537037	0.518519	2.96e-16	1.03704	0.452381
NE	1953	141	NA	1.28086	1.66358	0.898148	0.87963	2.31481	-0.555556	0.785714
NE	1954	146	3	0.725309	1.11111	0.339506	1.0463	1.7037	0.388889	1.2619
NE	1955	137	3	0.484568	0.546296	0.42284	-0.296296	-1.66667	1.07407	0.0952381
NE	1957	134	4	0.79321	1.31481	0.271605	-0.981481	-0.62963	-1.33333	-0.642857
NE	1958	124	1	-1.52006	-3.14815	0.108025	-0.759259	-1.42593	-0.0925926	-0.992063
NE	1959	117	2	-0.149691	-0.595679	0.296296	-0.157407	-0.777778	0.462963	-0.31746
NE	1985	126	NA	-0.345679	-1.06481	0.373457	0.453704	-0.277778	1.18519	0.396825
NE	1986	125	5	0.723765	0.867284	0.580247	2.07407	3.2037	0.944444	1.84127
NE	1988	137	2	-0.932099	-1.39815	-0.466049	0.666667	-0.648148	1.98148	0.555556
NE	1989	157	NA	0.175926	0.990741	-0.638889	0.0555556	-0.203704	0.314815	0.103175
NY	1953	152	5	1.28086	1.66358	0.898148	1.67593	2.7963	0.555556	1.47619
NY	1954	158	NA	0.725309	1.11111	0.339506	0.62963	0.87037	0.388889	0.412698
NY	1956	156	NA	0.25463	0.29321	0.216049	-0.740741	-0.259259	-1.22222	-0.865079
NY	1958	169	NA	-1.52006	-3.14815	0.108025	-0.824074	-0.62963	-1.01852	-0.714286
NY	1960	157	NA	-1.39506	-2.73457	-0.0555556	0.0925926	-0.796296	0.981481	-0.111111
NY	1961	171	1	-0.743827	0.132716	-1.62037	-0.805556	-0.611111	-1	-0.706349
NY	1988	155	1	-0.932099	-1.39815	-0.466049	0.138889	0.166667	0.111111	0.34127
NY	1989	147	3	0.175926	0.990741	-0.638889	0.444444	1.01852	-0.12963	0.380952
NY	1990	126	4	1.28704	2.60494	-0.0308642	1.96296	3.75926	0.166667	1.68254
NY	1991	135	4	0.986111	0.950617	1.0216	2.25	2.24074	2.25926	1.96032
NY	1992	160	1	-0.0925926	0.944444	-1.12963	-0.101852	0.444444	-0.648148	-0.373016
OH	1952	136	4	1.10031	1.66358	0.537037	1.17593	1.55556	0.796296	1.21429
OH	1953	138	4	1.28086	1.66358	0.898148	1.44444	2.31481	0.574074	1.29365
OH	1954	110	3	0.725309	1.11111	0.339506	1.10185	1.38889	0.814815	0.912698
OH	1955	149	3	0.484568	0.546296	0.42284	0.62037	0.314815	0.925926	0.833333
OH	1956	134	2	0.25463	0.29321	0.216049	-0.277778	0.0185185	-0.574074	-0.34127
OH	1958	130	1	-1.52006	-3.14815	0.108025	-1.37963	-2	-0.759259	-1.22222
OH	1959	138	2	-0.149691	-0.595679	0.296296	0.259259	-0.62963	1.14815	0.230159
OH	1964	156	4	-0.319444	-1.35185	0.712963	0.509259	-0.0740741	1.09259	0.47619
OH	1981	137	4	-0.17284	-1.16975	0.824074	-0.296296	-1.03704	0.444444	-0.269841
OH	1982	146	2	-0.219136	0.00308642	-0.441358	-0.990741	-1.7037	-0.277778	-0.833333
OH	1983	151	1	-1.49383	-1.12346	-1.8642	0.351852	1.66667	-0.962963	0.5
OH	1984	144	1	-0.674383	-0.790123	-0.558642	-0.703704	-1.12963	-0.277778	-0.825397
OH	1985	126	NA	-0.345679	-1.06481	0.373457	-0.12963	-1.11111	0.851852	-0.206349
OH	1986	128	NA	0.723765	0.867284	0.580247	0.944444	0.759259	1.12963	0.896825
OH	1987	140	NA	-0.158951	-0.351852	0.0339506	1.38889	1.42593	1.35185	1.33333
OH	1988	132	1	-0.932099	-1.39815	-0.466049	-0.148148	-0.518519	0.222222	0.0873016
OH	1989	141	NA	0.175926	0.990741	-0.638889	0.240741	1.5	-1.01852	0.238095
OH	1990	133	NA	1.28704	2.60494	-0.0308642	1.75	4.03704	-0.537037	1.38889
OH	1991	128	NA	0.986111	0.950617	1.0216	2.33333	1.83333	2.83333	2.12698
OH	1992	110	4	-0.0925926	0.944444	-1.12963	0.342593	1.68519	-1	0.18254
OH	1995	130	NA	0.237654	0.688272	-0.212963	0.166667	0.5	-0.166667	0.214286
OH	1996	126	NA	-0.399691	-0.91358	0.114198	-0.731481	-1.25926	-0.203704	-0.825397
OH	1997	124	NA	-0.0972222	1.58951	-1.78395	-0.157407	1.38889	-1.7037	-0.222222
OK	1952	152	NA	1.10031	1.66358	0.537037	1.14815	1.64815	0.648148	1.02381
OK	1954	141	1	0.725309	1.11111	0.339506	1.16667	1.59259	0.740741	1.50794
OK	1955	122	2	0.484568	0.546296	0.42284	0.453704	0.277778	0.62963	0.539683
OK	1956	131	2	0.25463	0.29321	0.216049	0.768519	0.0925926	1.44444	0.825397
OK	1958	139	NA	-1.52006	-3.14815	0.108025	-1.01852	-2.16667	0.12963	-0.960317
OK	1980	139	1	-0.67284	-1.10802	-0.237654	-0.444444	-1	0.111111	0.0714286
OK	1981	133	1	-0.17284	-1.16975	0.824074	1.02778	0.907407	1.14815	1.00794
OK	1982	141	1	-0.219136	0.00308642	-0.441358	-1.14815	-0.833333	-1.46296	-1.02381
OK	1983	141	1	-1.49383	-1.12346	-1.8642	-1.43519	-0.296296	-2.57407	-1.21429
OK	1984	138	1	-0.674383	-0.790123	-0.558642	-0.398148	-0.481481	-0.314815	-0.380952
OK	1985	149	1	-0.345679	-1.06481	0.373457	-0.37037	-1.25926	0.518519	-0.365079
OK	1986	140	1	0.723765	0.867284	0.580247	1.57407	2.44444	0.703704	1.54762
OK	1987	127	1	-0.158951	-0.351852	0.0339506	0.546296	0.425926	0.666667	0.285714
OK	1988	124	1	-0.932099	-1.39815	-0.466049	-0.592593	-1.18519	2.37e-15	-0.563492
OK	1989	147	1	0.175926	0.990741	-0.638889	-0.37963	-0.444444	-0.314815	-0.555556
OK	1990	111	1	1.28704	2.60494	-0.0308642	1.28704	2.18519	0.388889	0.944444
OK	1991	114	1	0.986111	0.950617	1.0216	1.2037	1.18519	1.22222	1.02381
OK	1992	106	2	-0.0925926	0.944444	-1.12963	0.740741	2.62963	-1.14815	0.47619
OK	1993	119	2	-0.705247	-0.401235	-1.00926	-1.12037	-1.07407	-1.16667	-0.825397
OK	1994	112	1	0.0231481	-0.114198	0.160494	0.185185	-0.185185	0.555556	-0.00793651
OK	1995	118	2	0.237654	0.688272	-0.212963	-0.175926	1.31481	-1.66667	-0.198413
OK	1996	117	1	-0.399691	-0.91358	0.114198	0.203704	-0.592593	1	0.103175
OK	1997	111	2	-0.0972222	1.58951	-1.78395	-0.481481	0.833333	-1.7963	-0.428571
PA	1955	153	2	0.484568	0.546296	0.42284	0.518519	0.148148	0.888889	0.801587
PA	1988	144	NA	-0.932099	-1.39815	-0.466049	-0.25	-0.37037	-0.12963	0.047619
PA	1989	144	2	0.175926	0.990741	-0.638889	0.361111	1.2963	-0.574074	0.31746
PA	1990	128	1	1.28704	2.60494	-0.0308642	1.87963	3.83333	-0.0740741	1.57143
PA	1991	133	1	0.986111	0.950617	1.0216	2.15741	2	2.31481	1.97619
PA	1992	144	1	-0.0925926	0.944444	-1.12963	0.111111	1.09259	-0.87037	-0.00793651
PA2	1997	163	NA	-0.0972222	1.58951	-1.78395	0.0740741	1.48148	-1.33333	-0.00793651
PA2	1998	162	NA	0.839506	0.709877	0.969136	2.7037	4.09259	1.31481	2.25397
PA2	1999	168	NA	0.824074	1.33333	0.314815	0.935185	0.981481	0.888889	1.09524
PA2	2005	174	NA	0.216049	1.04321	-0.611111	0.342593	0.185185	0.5	0.484127
PA2	2006	163	NA	1.17438	1.34259	1.00617	1.63889	2.64815	0.62963	1.56349
PA2	2010	158	NA	-0.462963	-2.45679	1.53086	1.63889	1.07407	2.2037	1.63492
PA2	2011	150	NA	0.74537	0.104938	1.3858	0.75	-0.0555556	1.55556	0.952381
PA2	2012	142	NA	2.20679	3.37346	1.04012	2.94444	4.5	1.38889	2.81746
SD	1952	154	3	1.10031	1.66358	0.537037	-0.194444	-1.7037	1.31481	-0.190476
SD	1953	148	3	1.28086	1.66358	0.898148	0.268519	1.85185	-1.31481	0.126984
SD	1956	135	3	0.25463	0.29321	0.216049	-0.601852	-1.53704	0.333333	-0.68254
SD	1957	160	3	0.79321	1.31481	0.271605	-1.14815	-1	-1.2963	-0.785714
SD	1958	148	1	-1.52006	-3.14815	0.108025	0.314815	0.62963	8.88e-16	-0.119048
SD	1959	162	1	-0.149691	-0.595679	0.296296	-0.12963	-0.796296	0.537037	-0.0952381
SD	1960	178	2	-1.39506	-2.73457	-0.0555556	-1.53704	-2.83333	-0.240741	-1.18254
VA	1953	148	4	1.28086	1.66358	0.898148	1.58333	1.94444	1.22222	1.46032
VA	1954	120	3	0.725309	1.11111	0.339506	0.703704	1.07407	0.333333	0.634921
VA	1988	137	NA	-0.932099	-1.39815	-0.466049	-0.694444	-0.888889	-0.5	-0.484127
VA	1990	114	4	1.28704	2.60494	-0.0308642	1.72222	3.61111	-0.166667	1.54762
VA	1991	114	4	0.986111	0.950617	1.0216	1.66667	1.72222	1.61111	1.60317
VA	1992	119	2	-0.0925926	0.944444	-1.12963	-0.12963	1.07407	-1.33333	-0.0396825
WI	1951	142	2	-0.00617284	0.407407	-0.419753	-1	-1.55556	-0.444444	-0.992063
WI	1952	135	4	1.10031	1.66358	0.537037	0.694444	0.611111	0.777778	0.674603
WI	1953	139	4	1.28086	1.66358	0.898148	0.490741	1.2963	-0.314815	0.380952
WI	1954	145	3	0.725309	1.11111	0.339506	0.703704	1.62963	-0.222222	0.595238
WI	1955	145	3	0.484568	0.546296	0.42284	0.453704	-0.833333	1.74074	0.777778
WI	1956	136	4	0.25463	0.29321	0.216049	-0.425926	-0.592593	-0.259259	-0.650794
WI	1957	134	3	0.79321	1.31481	0.271605	-0.268519	-0.444444	-0.0925926	-0.103175
WI	1958	141	2	-1.52006	-3.14815	0.108025	-0.0555556	0.518519	-0.62963	-0.253968
WI	1959	115	NA	-0.149691	-0.595679	0.296296	-0.546296	-2.16667	1.07407	-0.531746
WI	1960	144	1	-1.39506	-2.73457	-0.0555556	-0.583333	-0.759259	-0.407407	-0.642857
WI	1961	132	4	-0.743827	0.132716	-1.62037	0.5	2.11111	-1.11111	0.357143
WI	1962	134	3	0.00925926	-0.166667	0.185185	-0.518519	-1.48148	0.444444	-0.730159
WI	1964	128	3	-0.319444	-1.35185	0.712963	1.5	1.77778	1.22222	1.45238
WI	1980	132	NA	-0.67284	-1.10802	-0.237654	-0.0648148	-0.851852	0.722222	0.0555556
WI	1981	104	NA	-0.17284	-1.16975	0.824074	1.30556	2.27778	0.333333	1.06349
WI	1982	129	NA	-0.219136	0.00308642	-0.441358	-1.53704	-2.27778	-0.796296	-1.2619
WI	1983	145	NA	-1.49383	-1.12346	-1.8642	1	3.38889	-1.38889	1.16667
WI	1984	143	NA	-0.674383	-0.790123	-0.558642	0.537037	0.925926	0.148148	0.357143
WI	1985	125	NA	-0.345679	-1.06481	0.373457	0.75	0.333333	1.16667	0.563492
WI	1986	126	NA	0.723765	0.867284	0.580247	1.19444	1	1.38889	1.11905
WI	1987	130	NA	-0.158951	-0.351852	0.0339506	3.51852	4.53704	2.5	3.24603
WI	1988	130	NA	-0.932099	-1.39815	-0.466049	0.574074	-0.777778	1.92593	0.769841
WI	1989	129	2	0.175926	0.990741	-0.638889	-0.388889	-0.185185	-0.592593	-0.222222
WI	1990	126	NA	1.28704	2.60494	-0.0308642	2	3.83333	0.166667	1.62698
WI	1991	127	NA	0.986111	0.950617	1.0216	1.91667	1.40741	2.42593	1.60317
WI	1992	131	3	-0.0925926	0.944444	-1.12963	1.43519	3.46296	-0.592593	0.785714
WI	1994	124	NA	0.0231481	-0.114198	0.160494	-0.564815	-1.83333	0.703704	-0.634921
WI	1995	141	NA	0.237654	0.688272	-0.212963	0.842593	1.81481	-0.12963	0.809524
WI	1996	162	NA	-0.399691	-0.91358	0.114198	-1.36111	-1.5	-1.22222	-1.42063
WI	1997	159	NA	-0.0972222	1.58951	-1.78395	-0.0833333	0.759259	-0.925926	-0.166667
WI	2001	137	NA	0.0200617	-0.351852	0.391975	1.08333	0.907407	1.25926	1.01587
WI	2002	149	NA	0.390432	0.209877	0.570988	1.58333	3.40741	-0.240741	1.65873
WI	2003	135	NA	-0.256173	-0.490741	-0.0216049	-0.231481	-0.111111	-0.351852	-0.238095
WI	2004	141	NA	0.265432	0.271605	0.259259	0.583333	1.48148	-0.314815	0.34127
WI	2005	125	NA	0.216049	1.04321	-0.611111	1.63889	1.72222	1.55556	1.54762
WI	2006	124	NA	1.17438	1.34259	1.00617	2.75926	3.81481	1.7037	2.6746
WI	2007	128	NA	0.246914	0.891975	-0.398148	1.56481	1.75926	1.37037	1.38889
WI	2008	120	NA	0.257716	0.351852	0.16358	-0.527778	-0.703704	-0.351852	-0.444444
WI	2009	128	NA	0.479938	0.694444	0.265432	-0.0185185	-0.0925926	0.0555556	-0.428571
WI	2010	102	NA	-0.462963	-2.45679	1.53086	2.49074	2.87037	2.11111	2.33333
WI	2011	129	NA	0.74537	0.104938	1.3858	0.0277778	0.314815	-0.259259	0.365079
WI	2012	116	NA	2.20679	3.37346	1.04012	4.28704	6.64815	1.92593	4.14286
